# Supplementary material for: Development of Peptide Entry Inhibitors Targeting the Endosomal Receptor NPC1 Binding Site of Orthoebolavirus
Source: Pathogens. 2026 Jun 16;15(6):640. doi: 10.3390/pathogens15060640 (PMC13304712; doi:10.3390/pathogens15060640)
Supplement: Supplementary file 1 [file pathogens-15-00640-s001.zip]

Archive with 1 entries (1 files):
- pathogens-4270772-supplementary.pdf
